# Supplementary material for: Potential Impact of Microbial Variations After Peri-Implantitis Treatment on Peri-Implant Clinical, Radiographic, and Crevicular Parameters: A Systematic Review
Source: Dent J (Basel). 2024 Dec 17;12(12):414. doi: 10.3390/dj12120414 (PMC11674133; doi:10.3390/dj12120414)
Supplement: Supplementary file 1 [file dentistry-12-00414-s001.zip]

Archive with 1 entries (1 files):
- dentistry-3300131-supplementary.pdf
